# Supplementary material for: Lipid kinases VPS34 and PIKfyve coordinate a phosphoinositide cascade to regulate retriever-mediated recycling on endosomes
Source: eLife. 2022 Jan 18;11:e69709. doi: 10.7554/eLife.69709 (PMC8816382; doi:10.7554/eLife.69709)
Supplement: Figure 1—source data 1. [file elife-69709-fig1-data1.zip › Figure 1-source data 1/Figure 1B.xlsx]

## Sheet: Sheet1
Inhibition of PIKfyve delays cell migration-HeLa cells
Experiment 1	0 h wound width-µm			Average		27 h wound width-µm			Average		Wound closure-µm	% wound healing
DMSO	679	674	766	706.333		51.3	66.5	76.7	64.8333		641.5	90.8211
Apilimod	711	672	728	703.667		307	435	325	355.667		348	49.4552
YM201636	667	642	667	658.667		223	300	207	243.333		415.333	63.0567
Experiment 2	0 h wound width-µm						Average		27 h wound width-µm						Average		Wound closure-µm	% wound healing
DMSO	704	714	716	758	746	783	736.833		62.1	44.9	44.9	38.1	58.7	55.3	50.6667		686.167	93.1237
Apilimod	656	683	694	717	721	765	706		421	445	390	355	383	349	390.5		315.5	44.6884
YM201636	696	693	713	718	747	718	714.167		331	397	411	307	331	349	354.333		359.833	50.3851
Experiment 3	0 h wound width-µm						Average		27 h wound width-µm						Average		Wound closure-µm	% wound healing
DMSO	719	711	740	719	709	749	724.5		184	156	153	177	118	162	158.333		566.167	78.1458
Apilimod	752	762	755	768	750	744	755.167		437	502	491	458	593	611	515.333		239.833	31.759
YM201636	717	743	762	653	692	729	716		520	559	536	429	531	526	516.833		199.167	27.8166
