# Supplementary material for: Lipid kinases VPS34 and PIKfyve coordinate a phosphoinositide cascade to regulate retriever-mediated recycling on endosomes
Source: eLife. 2022 Jan 18;11:e69709. doi: 10.7554/eLife.69709 (PMC8816382; doi:10.7554/eLife.69709)
Supplement: Figure 1—source data 1. [file elife-69709-fig1-data1.zip › Figure 1-source data 1/Figure 1D.xlsx]

## Sheet: Sheet1
Increasing PIKfyve activity promotes cell migration-Flp-in HEK293T
Experiment 1	0 h wound area-µm2		Average		12 h wound area-µm2		Average		Wound closure-µm2	% wound healing
3XFlag	243927	252870	248398		132956	120396	126676		121722	49.0029
PIKfyve	229040	239809	234425		90456.4	72668.2	81562.3		152862	65.2075
PIKfyve-KYA	252067	252372	252220		71045	57171.6	64108.3		188111	74.5824
Experiment 2	0 h wound area-µm2		Average		12 h wound area-µm2		Average		Wound closure-µm2	% wound healing
3XFlag	242947	247824	245386		121517	135126	128321		117064	47.7062
PIKfyve	240716	251554	246135		115961	130231	123096		123039	49.9884
PIKfyve-KYA	251354	250198	250776		86712.8	69372	78042.4		172734	68.8797
Experiment 3	0 h wound area-µm2		Average		12 h wound area-µm2		Average		Wound closure-µm2	% wound healing
3XFlag	278429	278635	278532		86942.2	114385	100664		177869	63.8593
PIKfyve	233333	231755	232544		91496.5	80485.5	85991		146553	63.0216
PIKfyve-KYA	250826	256633	253729		65020.1	68210.4	66615.2		187114	73.7455
