# Supplementary material for: Lipid kinases VPS34 and PIKfyve coordinate a phosphoinositide cascade to regulate retriever-mediated recycling on endosomes
Source: eLife. 2022 Jan 18;11:e69709. doi: 10.7554/eLife.69709 (PMC8816382; doi:10.7554/eLife.69709)
Supplement: Figure 1—source data 1. [file elife-69709-fig1-data1.zip › Figure 1-source data 1/Figure 1F.xlsx]

## Sheet: Sheet1
Effect of apilimod treatment on surface levels of β1-integrin
measured by immunofluoresence
	Integrated density per cell			Values normalized to DMSO
	DMSO	Apilimod		DMSO	Apilimod
Experiment#1	69658.5	32214.6		1.75201	0.810244
	78246.1	29926.8		1.968	0.752702
	69616.8	34262		1.75096	0.861739
	70281.5	20283.8		1.76768	0.510166
	72181	24347.7		1.81546	0.612379
	43546.5	12216.3		1.09526	0.307257
	61828.1	28971.9		1.55506	0.728686
	36819.2	24614.8		0.926055	0.619098
	25909.6	39407.6		0.651663	0.991157
	18730.5	28377.5		0.471098	0.713734
	36529.9	17005.1		0.91878	0.427704
	25608	20320.6		0.644078	0.511093
	20311.4	18638.9		0.510862	0.468794
	33550.2	16235.8		0.843835	0.408354
	27670.5	15206.6		0.695953	0.382467
	36080.1	19255.4		0.907465	0.484302
	19926.7	16070.8		0.501185	0.404205
	38846.3	12342.9		0.97704	0.310441
	39918.1	23573		1.004	0.592894
	31490.6	27851.1		0.792033	0.700494
	25154.5	11735.3		0.632673	0.29516
	43112.9	23830.2		1.08435	0.599364
	25419	27708.2		0.639324	0.696902
	26399.3	21111		0.663979	0.530973
	33297.7	18403.9		0.837484	0.462886
	32509.8	25570.1		0.817668	0.643126
	27458.1	33997.2		0.690611	0.855078
	35209.7	36690.9		0.885575	0.922829
	35025.3	23973.8		0.880937	0.602975
	32701	35927.6		0.822477	0.90363
	23913.1	38266.5		0.601448	0.962457
	27671.4	50402.1		0.695976	1.26769
	62153.4	23461.2		1.56325	0.590083
	42396.1	29654.8		1.06632	0.74586
	44354.8	28441.9		1.11559	0.715354
	46196	32912		1.16189	0.827785
	55766.2	40301.8		1.4026	1.01365
	42041.1	27559.5		1.05739	0.693162
	36766.2	28319.2		0.924724	0.712269
	36071.5	29611.9		0.907249	0.744782
		30496			0.767018
		39132.9			0.984249
		30333.1			0.762921
Experiment#2	35070.6	21492.8		1.05596	0.647142
	33441	21894.1		1.0069	0.659223
	30984.4	31600.1		0.932931	0.951468
	30976.7	28504.8		0.932699	0.858269
	34422.9	28171.7		1.03646	0.848239
	32054.1	27393.4		0.965139	0.824805
	32634.7	32305.9		0.98262	0.97272
	96102.4	24510		2.89361	0.737987
	82435.2	26900.2		2.4821	0.809955
	52841	18212.4		1.59102	0.548369
	35426.3	18616.3		1.06667	0.56053
	16802	21025.2		0.505904	0.633061
	16954	12158.5		0.510479	0.366089
	40354.8	20965		1.21507	0.631248
	53119.6	41816.2		1.59941	1.25907
	50692.6	32604.1		1.52634	0.9817
	22050.1	20424.6		0.663921	0.614977
	45501.5	23398.8		1.37003	0.70453
	25474.7	51373.3		0.767034	1.54683
	15112.4	23839.5		0.45503	0.7178
	19205.3	28482.8		0.578265	0.857607
	25365.2	30699.1		0.763739	0.924338
	20295.7	23337.4		0.611096	0.702681
	19452.7	27041.8		0.585715	0.814218
	17682	31174.9		0.532399	0.938666
	18777.1	25275.1		0.565371	0.761024
	19110	16323.6		0.575397	0.491498
	16635.7	21899.6		0.500896	0.659389
	27092.7	21321.4		0.815752	0.641979
	16529.3	20143.4		0.497693	0.606512
	24555.6	11015.6		0.73936	0.331675
	27267.5	18762.7		0.821015	0.564939
	39159.9	28372.7		1.17909	0.854293
	26067.9	14262.7		0.784895	0.429446
	40816.3	20786.5		1.22896	0.625875
	30403.7	17563.6		0.915445	0.528835
	54845.4	15492		1.65138	0.46646
	48875.8			1.47163
	40324.9			1.21417
	27022.3			0.813631
	36550.3			1.10052
	16415			0.494249
Experiment#3	27154.1	28487		1.21831	1.27811
	11598.9	31321.8		0.520403	1.4053
	12257.1	22426		0.549932	1.00618
	24814.1	26872		1.11332	1.20565
	10416.9	16306.7		0.46737	0.731627
	11461.9	26277.8		0.514258	1.17899
	10628.1	20106.9		0.476845	0.902129
	15257	25094.7		0.684527	1.12591
	15700.7	17535.7		0.704438	0.786767
	24201	18069		1.08582	0.810695
	16301	15358.4		0.731369	0.689076
	26457.4	30216.1		1.18705	1.35569
	15857	18274.5		0.711448	0.819912
	30918.3	18567		1.3872	0.833037
	27456.7	25832.9		1.23189	1.15903
	20953.1	11879.7		0.940096	0.533001
	26143.2	32038.2		1.17296	1.43744
	22296.1	16583.4		1.00035	0.744041
	31594.6	20368.3		1.41754	0.913855
	52403.9	18258.7		2.35118	0.819203
	25624.1	15107.2		1.14967	0.677809
	25443.8	22117.3		1.14158	0.992327
	22338.9	15352.3		1.00227	0.688806
	28458.1	13876.9		1.27682	0.622608
	35921.7	13568.9		1.61168	0.608791
	29767.1	15502.3		1.33555	0.695537
	23784.8	20292.3		1.06714	0.910445
	18708.4	16594.9		0.83938	0.744555
	20607.5	19520.1		0.924586	0.875801
	17025.3	21293.7		0.763868	0.955373
	32943.1	25021.4		1.47805	1.12262
	11928	22270.8		0.53517	0.999216
	12800.5	29366		0.574314	1.31755
	20188.9	11695.7		0.905807	0.524744
	65408.8	24299		2.93467	1.09021
	24726	23500.8		1.10937	1.0544
	23790.9	32340.2		1.06742	1.45099
	14160.5	18288.8		0.635335	0.820557
	16474.5	16540.4		0.739155	0.74211
	15227.6	21787.8		0.683212	0.977545
	17287.1	13645.1		0.775612	0.61221
	8242.72	23870.6		0.369822	1.07099
	15482.7	23452.1		0.694655	1.05222
	9859.46	21047.1		0.44236	0.944309
	11868.9	19136.4		0.532517	0.858585
	8758.55	19973.9		0.392966	0.89616
	28825.1	16265.2		1.29328	0.729762
	22344.9	16196.8		1.00254	0.726694
	22578.9	18755.6		1.01304	0.841498
	24352.8			1.09263
	23994.1			1.07653
	34630.2			1.55374
	24362.9			1.09308
	20622.8			0.925273
	25503.5			1.14425
	16315.5			0.732019
	22598.3			1.01391
	35894.2			1.61045
