# Supplementary material for: Lipid kinases VPS34 and PIKfyve coordinate a phosphoinositide cascade to regulate retriever-mediated recycling on endosomes
Source: eLife. 2022 Jan 18;11:e69709. doi: 10.7554/eLife.69709 (PMC8816382; doi:10.7554/eLife.69709)
Supplement: Figure 1—source data 1. [file elife-69709-fig1-data1.zip › Figure 1-source data 1/Figure 1G.xlsx]

## Sheet: Sheet1
Effect of apilimod treatment on surface levels of β1-integrin
measured by flowcytometry
DMSO	Apilimod
1	0.741
1	0.832
1	0.885
