# Supplementary material for: Lipid kinases VPS34 and PIKfyve coordinate a phosphoinositide cascade to regulate retriever-mediated recycling on endosomes
Source: eLife. 2022 Jan 18;11:e69709. doi: 10.7554/eLife.69709 (PMC8816382; doi:10.7554/eLife.69709)
Supplement: Figure 1—source data 1. [file elife-69709-fig1-data1.zip › Figure 1-source data 1/Figure 1I.xlsx]

## Sheet: Sheet1
Effect PIKfyve-WT and PIKfyve-KYA expression on surface levels of b1-integrin
	untreated	6xHA-PIKfyve WT	6xHA-PIKfyve kya		Average( untransfected)		untreated	6xHA-PIKfyve WT	6xHA-PIKfyve kya
Experiment 1	16266.8	14632.6	30935.8		21232.6		0.766123	0.689155	1.457
	12197.1	36590.1	46642.5				0.574454	1.7233	2.19674
	8466.54	16821.5	23444.3				0.398752	0.792247	1.10416
	9856.52	43650.9	17852.4				0.464216	2.05585	0.8408
	20124.5	46730.8	27889.6				0.94781	2.2009	1.31353
	13856.1	16620	41928				0.652586	0.782758	1.9747
	16819.9	23150	41307.4				0.792172	1.0903	1.94547
	20127.3	27471.8	21398.2				0.947941	1.29385	1.0078
	18730.1	34175.4	37669.1				0.882138	1.60957	1.77412
	21806.1	23718.2	18784.9				1.02701	1.11707	0.884719
	24212.7	48844.2	60388				1.14036	2.30043	2.84412
	25264.7	23605.3	45418.1				1.1899	1.11175	2.13907
	29659.1	36492.6	11037				1.39687	1.71871	0.519812
	41483.5	40077.4	12795.1				1.95376	1.88754	0.602614
	18585.5	41348.4	23795.4				0.875327	1.9474	1.1207
	24839.6	62084.6	14750.9				1.16988	2.92402	0.694729
	10788.1	24810.9	47196.6				0.508093	1.16853	2.22284
	34303	17063.5	16134.6				1.61558	0.803649	0.759899
	18870.1	18244.8	27274.1				0.888731	0.859283	1.28454
	12751	35767	14022.9				0.600537	1.68453	0.660442
	24798.8	33643.5	15480.7				1.16796	1.58452	0.729099
	24763.1	24312.8	17994.2				1.16628	1.14507	0.847481
	21272.6	54306.7	91142.1				1.00188	2.5577	4.29255
	46221.5	13358.7	58652.8				2.17691	0.629158	2.7624
	18031.2	13676.1	15913.3				0.849221	0.644108	0.749475
	30350.7	9869.84	23613.5				1.42944	0.464844	1.11214
	17106.4	19231.5	26802.6				0.805669	0.905755	1.26233
	12960.3	34234.4	64954.6				0.610398	1.61235	3.05919
		17053.1	97181.9					0.803158	4.57701
		9904.89	66367.9					0.466495	3.12576
		15071.8	66066.5					0.709842	3.11156
		26360.1	34211.4					1.24149	1.61127
		9539.86	18075.9					0.449303	0.85133
		18174.1	22202.7					0.855951	1.04569
		18613.2	22107.8					0.876635	1.04122
		20301.2	36763					0.956135	1.73144
		18695.5	33857.8					0.880511	1.59462
		21170.7	87888					0.997083	4.1393
		19829	75278					0.933893	3.5454
		15585.4	27373.5					0.734033	1.28922
		30387.2	37015.5					1.43116	1.74333
			34154.1						1.60857
Experiment 2	15512.1	33936.9	78121.7		21690.1		0.715168	1.56463	3.60173
	14752.5	74714.9	43882.6				0.680149	3.44466	2.02316
	12458.9	52883.1	33379.5				0.574404	2.43813	1.53893
	35751.2	56884.3	66181.3				1.64828	2.6226	3.05123
	23216.1	43242.1	60802.3				1.07036	1.99364	2.80323
	28874.4	57182.7	78798.2				1.33123	2.63636	3.63291
	20019.4	40994.8	60116.6				0.922973	1.89003	2.77162
	27053.1	29457.8	30643.6				1.24726	1.35812	1.41279
	42545.4	7706.99	26622				1.96151	0.355323	1.22738
	20137.4	19302.4	38226.8				0.928413	0.889919	1.76241
	24727.3	20176.6	51412.7				1.14003	0.930225	2.37033
	16808.6	30951.1	53869				0.774946	1.42697	2.48358
	20465.9	20794	56498.3				0.94356	0.958687	2.6048
	8440.96	44358.7	23834.4				0.389163	2.04512	1.09886
	6375.94	19193.9	27473.2				0.293957	0.884918	1.26662
	18263.5	46833.2	30921.7				0.842021	2.1592	1.42562
	22300.3	27771.5	46291.7				1.02814	1.28038	2.13424
	10382.2	26177.3	70951.7				0.478664	1.20688	3.27116
	41392.2	19408.9	27073.2				1.90835	0.894828	1.24819
	38613.9	7821.91	22854.3				1.78026	0.360622	1.05368
	22689.3	18362.9	23015.8				1.04607	0.846602	1.06112
	11801.5	22216.6	10844.7				0.544098	1.02427	0.499985
	16289.6	80080.6	20809.8				0.751015	3.69204	0.959418
		66094.4	98657.4					3.04722	4.54851
		25493.5	74205.5					1.17536	3.42117
		47882.9	84243.5					2.2076	3.88397
		11311.7	59835.4					0.521517	2.75865
		47605.7	59393.7					2.19482	2.73829
		96166	35738.4					4.43364	1.64769
		82216.9	30325.1					3.79053	1.39811
		94470.6	21857					4.35548	1.0077
		91531.8	30263.4					4.21999	1.39527
		21967.8	94926.1					1.0128	4.37648
		32419.4	69190.5					1.49467	3.18996
		35059.6	57373.6					1.61639	2.64515
		36801.2	51471.7					1.69669	2.37305
		18589.8	32085.1					0.857066	1.47925
		25200.1	28717.9					1.16183	1.32401
		26063.8	52942.7					1.20165	2.44087
		12386.4	38057.8					0.571062	1.75462
		57836.5	35802.8					2.6665	1.65066
		27833.9	18241.2					1.28325	0.840991
		26686.6	49198					1.23036	2.26823
			49626.1						2.28796
			41641.6						1.91985
			42849.5						1.97554
			29467.5						1.35857
			21921.2						1.01066
			15064.1						0.694516
			75115.1						3.46311
Experiment 3	11290.8	74239	57153.5		24151.4		0.467501	3.0739	2.36647
	15798.5	158890	36073				0.654144	6.5789	1.49362
	11604.6	129130	34389.1				0.480495	5.34671	1.4239
	18647.1	32660.8	37400.5				0.772093	1.35234	1.54859
	18155	24538.1	54198.5				0.751715	1.01601	2.24412
	28484.3	44004.1	46177.2				1.17941	1.82201	1.91199
	23275.2	42562	48712				0.963722	1.7623	2.01694
	12450.8	12352.5	45731.6				0.515531	0.511462	1.89354
	19663.7	14236.4	141374				0.814185	0.589464	5.85365
	20595.2	80133.7	65662				0.852753	3.31798	2.71877
	15097.8	64659.9	42765.3				0.62513	2.67728	1.77072
	23326.9	67828.7	64326.5				0.965863	2.80848	2.66347
	68804.6	45217.2	123965				2.84889	1.87224	5.13283
	25834	34641.8	35019.6				1.06967	1.43436	1.45
	34333.6	50101.7	39704.5				1.4216	2.07449	1.64398
	25036.5	44258.9	36859.7				1.03665	1.83256	1.52619
	25018.1	35297.4	32368				1.03588	1.46151	1.34021
	26450.8	44691.4	57905.7				1.09521	1.85047	2.39761
	22349.6	38336.6	66966.2				0.925397	1.58734	2.77277
	17776.3	52019.8	84871.1				0.736038	2.1539	3.51413
	13143.7	20198.6	89188.4				0.544223	0.836333	3.69289
	17796.8	14338.6	74026.9				0.736885	0.593697	3.06512
	38286.7	7697.95	71647.2				1.58528	0.318738	2.96659
	20188.7	32131.3	46824.9				0.835923	1.33041	1.93881
	28088.2	65642	51256.3				1.16301	2.71794	2.12229
	52458.4	19387.5	48051.8				2.17206	0.802747	1.98961
	18131.5	5817.4	108798				0.750745	0.240872	4.50483
		35984.9	64127.8					1.48997	2.65524
		31585.8	84376.3					1.30782	3.49364
		21347.6	93668.7					0.883909	3.8784
		18262	33499.4					0.756145	1.38706
		14572.4	35269.6					0.603377	1.46035
		12940.8	45465.6					0.53582	1.88252
		64271.9	27452.4					2.66121	1.13668
		23969.3	22169.5					0.992461	0.917939
		54768.5						2.26772
		48155.6						1.99391
