# Supplementary material for: Lipid kinases VPS34 and PIKfyve coordinate a phosphoinositide cascade to regulate retriever-mediated recycling on endosomes
Source: eLife. 2022 Jan 18;11:e69709. doi: 10.7554/eLife.69709 (PMC8816382; doi:10.7554/eLife.69709)
Supplement: Figure 1—figure supplement 2—source data 1. [file elife-69709-fig1-figsupp2-data1.zip › Figure 1-figure supplement 2- source data 1/Figure1-figure supplement 2F.xlsx]

## Sheet: Sheet1
Figure 1-figure supplement 2F
PIKfyve is required for cell spreading-HeLa cells
Experiment 1		Total	% spreading cells
DMSO	unspreaded	191
	spreaded	149	43.8235
Apilimod	unspreaded	147
	spreaded	40	21.3904
Experiment 2		Total	% spreading cells
DMSO	unspreaded	195
	spreaded	144	42.4779
Apilimod	unspreaded	211
	spreaded	47	18.2171
Experiment 3		Total	% spreading cells
DMSO	unspreaded	168
	spreaded	112	40
Apilimod	unspreaded	159
	spreaded	41	20.5
