# Supplementary material for: Lipid kinases VPS34 and PIKfyve coordinate a phosphoinositide cascade to regulate retriever-mediated recycling on endosomes
Source: eLife. 2022 Jan 18;11:e69709. doi: 10.7554/eLife.69709 (PMC8816382; doi:10.7554/eLife.69709)
Supplement: Figure 3—source data 1. [file elife-69709-fig3-data1.zip › Figure 3-source data 1/Figure 3B.xlsx]

## Sheet: Sheet1
Colocalization of PIKfyve with endo-lysosomal markers (Mander's colocalization coefficient)
EEA1	RAB7	RAB11	LAMP1	LAMP2
0.2	0.16	0.241	0.074	0.103
0.104	0.169	0.108	0.124	0.03
0.196	0.308	0.141	0.111	0.051
0.096	0.193	0.019	0.091	0.402
0.382	0.202	0.012	0.117	0.084
0.32	0.105	0.104	0.145	0.068
0.053	0.256	0.15	0.08	0.142
0.154	0.233	0.088	0.091	0.053
0.198	0.251	0.027	0.063	0.103
0.072	0.23	0.107	0.1	0.08
0.026	0.135	0.095	0.148	0.069
0.08	0.183	0.057	0.079	0.121
0.136	0.397	0.235	0.219	0.119
0.016	0.185	0.137	0.042	0.118
0.017	0.103	0.033	0.036	0.082
Colocalization of PIKfyve with endocytic markers ( Mander's coefficient as percentage)
EEA1	RAB7	RAB11	VPS35	LAMP1	LAMP2
20	16	24.1	59.1	7.4	10.3
10.4	16.9	10.8	49.5	12.4	3
19.6	30.8	14.1	25.5	11.1	5.1
9.6	19.3	1.9	24.4	9.1	40.2
38.2	20.2	1.2	34.7	11.7	8.4
32	10.5	10.4	20.2	14.5	6.8
5.3	25.6	15	58.2	8	14.2
15.4	23.3	8.8	50.3	9.1	5.3
19.8	25.1	2.7	65.7	6.3	10.3
7.2	23	10.7	51.1	10	8
2.6	13.5	9.5	53.4	14.8	6.9
8	18.3	5.7	41	7.9	12.1
13.6	39.7	23.5	33.1	21.9	11.9
1.6	18.5	13.7	55.8	4.2	11.8
1.7	10.3	3.3	34.2	3.6	8.2
