# Supplementary material for: Lipid kinases VPS34 and PIKfyve coordinate a phosphoinositide cascade to regulate retriever-mediated recycling on endosomes
Source: eLife. 2022 Jan 18;11:e69709. doi: 10.7554/eLife.69709 (PMC8816382; doi:10.7554/eLife.69709)
Supplement: Figure 4—source data 1. [file elife-69709-fig4-data1.zip › Figure 4-source data 1/Figure 4K.xlsx]

## Sheet: Sheet1
Quantification of rate of recycling of b1-integrin back to the cell surface in the presence of DMSO or Apilimod
	Total intensity of integrin					Intensity of integrin without the 0.8 microns from surface					Percentage of integrin within 0.8 microns from cell surface
	15 mins		30 mins			15 mins		30 mins			15 mins		30 mins
	DMSO	apilimod	DMSO	apilimod		DMSO	apilimod	DMSO	apilimod		DMSO	apilimod	DMSO	apilimod
Experiment 1	21526	41878.4	21428.5	23956.4		19651	39327.5	20584.2	22896.6		8.71021	6.09123	3.94001	4.42368
	25457.4	32288.7	21320.5	10907.9		22641.8	30071.8	20234.3	10231.3		11.0598	6.8658	5.09502	6.20322
	26523.9	37044	11807.2	20758.9		25008.8	33265.7	11236.4	19930.7		5.71222	10.1993	4.83412	3.98992
	25365.4	41620.8	13613.2	18152.4		22883.3	38046.3	13126.9	17420.2		9.78538	8.58809	3.57246	4.03347
	47822.7	76983.5	20991.6	13929.1		43051.7	71027.9	20334.6	13241.9		9.97655	7.73629	3.12955	4.9337
	34603.8	46392	22463.9	10729.9		30289.4	41429.7	20972.8	10173.6		12.4678	10.6963	6.63766	5.18452
	22286.6	19473.3	27104.6	8955.96		19484.3	18360.8	24684.8	8434.66		12.5739	5.71292	8.92758	5.82076
	26612.3	18542	24948.4	19536.4		24464	17784.3	23388.3	18689.8		8.07255	4.08636	6.25326	4.33371
	46320.6	19564.1	23930.2	26551.1		42823.6	18941.6	22568	25757		7.54963	3.18187	5.69242	2.99105
	43491.3	15205.7	12954.8	565.248		39744.4	14522.3	12069.9	215.946		8.61517	4.49418	6.83105	3.65786
	38310.5	25241.9	12950.1	12693		35853.8	24375.1	11831.7	12228.7		6.41267	3.43409	8.63602	5.01744
	26925.2	20109.6	12699.7	20924.6		24193.8	18801.8	11648.8	19874.7		10.1443	6.50307	8.27519	4.79195
	29184.8	15515.8	11064.2	18861.5		26420.5	14454.6	9727.19	17957.7		9.47165	6.83945	12.084	5.11087
	34057.3	19000.3	10146.8	19733.5		31667.4	18002.8	9341.35	18725		7.0173	5.24964	7.93803	4.31551
	25634.2	16781.4	7538.41	24331.7		23219	15477.4	6870.01	23281.7		9.42188	7.77018	8.86658	5.21659
	32233.1	17593.5	12537	13708.4		30585.5	16300.7	11547.4	12993.3		5.11177	7.34811	7.89308	5.07077
	28253.7	19261.2	16428.4	12449.6		26283.8	16954.4	14975.4	11818.3		6.97216	11.9766	8.84419	2.58886
	25291.6	28553.5	11379	16460.7		23444.5	27380.1	10247.4	16034.5		7.30298	4.10965	9.94455	3.91443
	43377	21035	25220.6	18944		40572.2	19531	23699.8	18202.4		6.46626	7.14967	6.02995	3.56784
	33972.6	33497.5	30266.6	14697.4		31634.9	31602.4	28814.1	14173.1		6.8812	5.6574	4.79905	2.22865
	33283.2	47785.3	22055.8	17998.1		31024.3	44987	19834.5	17597		6.78685	5.85601	10.0713	2.61301
	31554.9	40773.8	19915.9	26675.4		28246.6	38977.8	18126.6	25978.4		10.4844	4.40466	8.98414	4.24897
	33672.3	42644.9	11081.5	27094.2		30444	40918.8	10003.5	25943		9.58752	4.0475	9.72738	2.90486
	55072.6	30297.5	14511.3	11902		51278.5	29498.3	12830.9	11556.3		6.88927	2.6379	11.5804	3.11173
	41114.9	31546.5	22361.5	19407.1		37677.9	30535.4	20601.7	18803.2		8.35946	3.20518	7.86955	5.34241
	37597.5	30119.1	21552.3	25728.3		33609.8	29101	19992.3	24353.8		10.6062	3.3804	7.23787	6.54757
	31253.8	22389.2	16072.9	32274.7		29247.5	21523.7	15233.1	30161.5		6.41925	3.86557	5.22473	3.86739
			24937	27490.6				23545	26427.5				5.58218	5.02167
			17723.1	34481.3				16732.4	32749.8				5.58982
			21466.4					19141.8					10.8288
			18130.5					17354.6					4.27959
			15589.9					14035.2					9.97277
			19615					17473.4					10.9182
			13391.6					11943.2					10.8156
			21578					19946.8					7.5595
			13959.3					12785.5					8.40897
			23294					20807.3					10.6755
			27828.2					25962.7					6.70336
			32602.3					30402.9					6.7462
			13729.5					12193.2					11.1896
			17546.6					16450.9					6.24486
			12348					11685					5.36878
			11616.1					10803.8					6.99323
			21054.6					19876.7					5.59424
			17760.1					17029.2					4.11574
			13587.5					13008					4.26545
			14148.4					13078					7.56527
			13240.7					11695.4					11.671
Experiment 2	5312.61	9005.49	6635.98	5485.62		5153.99	8785.73	6403.82	5363.9		2.98574	2.44029	3.49839	2.21893
	5701.09	9533.45	6840.87	5610.6		5286.75	9255.79	6443.95	5478.61		7.26772	2.91247	5.80222	2.35244
	4971.2	8931.57	7864.21	7814.61		4695.97	8757.21	7519.14	7675.02		5.53639	1.95215	4.38782	1.78627
	4196.06	13380.3	6662.89	8665.71		3988.78	13137.9	6324.91	8548.93		4.93978	1.81183	5.07256	1.34758
	6210.67	8996.8	9725.68	5456.98		5832.08	8853.08	9543.57	5376.37		6.09583	1.59741	1.87246	1.47712
	4404.89	7122.46	11562.3	8589.37		4255.57	6958.4	11294.6	8474.92		3.38996	2.30336	2.3154	1.33245
	3614.38	8179.43	5834.35	5145.91		3414.6	7931.67	5647.55	4863.96		5.52726	3.02903	3.20178	5.47924
	4287.84	22351.1	5761.63	3166.42		4102.46	21776.4	5602.64	3001.56		4.32328	2.57109	2.75948	5.2066
	4249.22	10304.2	7470.06	4587.33		4037.22	10009	7322.25	4388.97		4.98908	2.86418	1.97878	4.32411
	5864.52	7050.47	4967.73	6101.7		5576	6877.08	4639.83	6007.19		4.9197	2.45931	6.6006	1.54885
	4816.64	3929	3073.08	7801.59		4546.58	3754.87	2997.68	7580.77		5.60671	4.43199	2.45343	2.83042
	1745.21	4569.45	3754.35	6121.23		1644.09	4440.36	3645.37	5994.3		5.79408	2.82505	2.90295	2.07365
	2675.58	9862.42	4434.14	7946.14		2459.53	9714.12	4321.7	7732.38		8.07464	1.50374	2.53575	2.69006
	10202	14754.2	7146.86	7457.47		10039.9	14511.1	6861.55	7372.14		1.58902	1.64786	3.99201	1.14419
	9053.08	9480.13	3778.05	5166.31		8882.36	9161.3	3557.22	5069.9		1.88579	3.36312	5.8451	1.86613
	8766.71	7070.34	3761.3	3728.43		8078.12	6619.68	3506.05	3652.51		7.85456	6.3739	6.78604	2.03638
	8761.26	14431.3	2902.37	5939.74		8280.73	14131.4	2737.05	5836.69		5.48473	2.07833	5.69624	1.73491
	6663.47	12459.4	3846.85	9247.82		6178.55	11963.1	3605.78	9034.25		7.27731	3.98339	6.26656	2.30942
	6008.78	20457	8014.15	19478		5747.97	19850.1	7599.2	19232.4		4.34048	2.96675	5.17769	1.26105
	7800.93	12443.5	6354.86	17602.4		7638.28	12014.2	5633.7	16924		2.08489	3.45018	11.3481	3.85419
	5179.89	12850.4	3662.4	32419.5		5083.61	12618.4	3351.22	31874.6		1.85869	1.80503	8.49673	1.68089
	3188.09	10551.8	6904.26	26471.1		2972.09	10332.3	6617.51	26009.6		6.77494	2.08055	4.15315	1.74371
	2178.46	11475.3	5840.12	18297.2		2071.78	11331.2	5611.96	18015.3		4.89731	1.25574	3.90673	1.54062
	3288.74		3827.26	32705.7		2953.53		3676.43	32103.9		10.1928		3.94096	1.84012
	1450.37		4318	21720.5		1255.49		4005.73	21108.8		13.4368		7.23177	2.81622
	7236.9		3714.93			7005.63		3552.01			3.19581		4.38552
	8608.36		2758.34			8013.85		2670.59			6.90626		3.18119
	5764.58		4028.4			5335.34		3871.2			7.44622		3.90242
	5926.15		2703.64			5856.28		2490.78			1.17896		7.87298
Experiment 3	4524.7	5584.16	2358.43	5031.52		4279.11	5490.65	2190.61	4895.53		5.42778	1.67449	7.11558	2.70282
	7133.43	5692.22	3489.59	5583.11		6930.99	5568.45	3340.97	5171.19		2.83788	2.17432	4.25893	7.378
	6910.8	5777.74	2220.36	7744.23		6589.64	5617.3	2072.25	7289.28		4.6472	2.77695	6.67036	5.8746
	5952.05	6410.23	2691.28	6134.51		5596.4	6299.47	2593.01	5894.31		5.9752	1.72786	3.65131	3.91558
	5779.21	4574.31	1740.47	4853.8		5581.49	4500.02	1658.43	4555.5		3.42114	1.62409	4.71378	6.1458
	6641.82	3911.85	3603.3	4063.7		6236.95	3797.97	3446.89	3905.79		6.09585	2.91123	4.34069	3.88594
	6340.23	7848.62	4698.04	9913.87		5841.1	7724.9	4400.29	9749.37		7.87234	1.57644	6.33781	1.65932
	5649.77	5778.08	4705.03	12628.3		5414.17	5680.45	4437.63	12460.8		4.16998	1.6898	5.68321	1.32603
	5856.7	3523.37	2207.22	10951.5		5668.92	3403.58	2076.98	10703.1		3.20614	3.39976	5.90073	2.26758
	5328.27	6852.4	1777.51	10893.6		5243.29	6771.46	1690.94	10760.1		1.5948	1.18115	4.87052	1.22478
	4932.09	6084.96	3531.48	13837.7		4700.38	5987.61	3409.66	13577.1		4.69797	1.5999	3.44966	1.88297
	5411.05	6119.87	2246.14	12687.6		5130	6019.05	2136.79	12506.5		5.19402	1.64741	4.86839	1.42715
	5965.04	4175.23	2604.25	13494.1		5688.2	4129.92	2490.9	13365.9		4.64108	1.08511	4.3525	0.949936
	4568.71	4524.13	2707.33	9326.02		4178.41	4454.7	2603.62	9184.75		8.54304	1.53477	3.83085	1.51477
	5851	10444.8	4176.85	5657.19		5589.56	10181.2	4029.5	5507.55		4.46831	2.52382	3.52761	2.64527
	5795.91	9403.95	3585.93	4980.77		4950.18	9284.96	3396.46	4662.6		14.5918	1.26529	5.28368	6.38793
	7040.42	10394.3	4703.22	5562.91		5817.92	10175.8	4570.89	5265.31		17.3639	2.10168	2.81375	5.34974
	3931.5	7232.21	3220.15	6423.18		3700.19	7113.45	3044.66	6225.03		5.88345	1.64207	5.44978	3.08497
	5319.85		1990.17	5638.61		5104.84		1938.72	5456.68		4.04158		2.58555	3.22645
	6777.23		1916.02	39605.8		6453.08		1787.17	38528.6		4.7829		6.72494	2.71982
	7565.92		4074.18	5566.92		7360.41		3910.67	5416.61		2.71618		4.01337	2.70013
	7917.77		3507.93	27409.7		7639.69		3209.39	26699		3.5121		8.51027	2.59289
			3849.78	9106.33				3633.22	8843.75				5.62548	2.88348
			6791.89	10340.8				6115.81	10140.5				9.95424	1.93631
			3388.02	12554.8				3166.92	12372.1				6.52596	1.45529
			4316.76	4323.5				3998.4	4147.65				7.37495	4.06735
			4886.82	5390.06				4697.07	5186.43				3.88299	3.77803
			3647.1	8135.35				3390.67	8002.35				7.03099	1.63488
			3710.91	7814.69				3500.92	7632.32				5.65895	2.33362
			5385.23	9541.66				5102.61	9392.96				5.24793	1.55839
			2273.19	5811.87				2177.09	5663.44				4.22737	2.55389
			2636.97	7017.05				2557.65	6629.33				3.00793	5.52536
			4045.04	9530.04				3826.63	9371.69				5.3996	1.6616
			6539.67	6171.31				6346.57	6060.45				2.95284	1.7963
			5512.67	5331.62				5285.76	5222.59				4.11614	2.04491
			8409.51					7909.51					5.94566
			7648.87					7024.65					8.16099
			2493.64					2359.19					5.39175
			4798.27					4640.74					3.2831
			8454.55					8267.1					2.21716
			7540.93					7354.41					2.47339
			8881.69					8698.18					2.06614
			10701.3					10522.9					1.66695
			9613.18					9477.65					1.4099
			6923.07					6702.56					3.18516
			10578.5					10393.5					1.74894
