# Supplementary material for: Lipid kinases VPS34 and PIKfyve coordinate a phosphoinositide cascade to regulate retriever-mediated recycling on endosomes
Source: eLife. 2022 Jan 18;11:e69709. doi: 10.7554/eLife.69709 (PMC8816382; doi:10.7554/eLife.69709)
Supplement: Figure 4—source data 1. [file elife-69709-fig4-data1.zip › Figure 4-source data 1/Figure 4L.xlsx]

## Sheet: Sheet1
Quantification of the effect of apilimod on the delay in recycling of b1 integrin from the internal compartments
	Internalized integrin intensity ( integrated density per cell)								Integrin intensity normalized to average of 0 mins
		DMSO		apilimod						DMSO		apilimod
	0 mins	15 mins	30 mins	15 mins	30 mins		Average ( 0 mins)		0 mins	15 mins	30 mins	15 mins	30 mins
Experiment 1	29313.8	14439	12604.8	28917.3	26518.4		25860.7		1.13353	0.55834	0.48741	1.1182	1.02543
	16536.5	17825.9	9267.08	27362.9	17413.7				0.639447	0.689305	0.358347	1.05809	0.673365
	34019.2	12705.9	12942.5	22089.1	26387.8				1.31548	0.491319	0.500469	0.854159	1.02038
	23326.4	20290.5	16230.9	25306.3	27078.4				0.902002	0.784609	0.627628	0.978563	1.04709
	22213.6	17461.5	19646.8	21384.3	20005.8				0.858972	0.675214	0.759718	0.826904	0.7736
	18525.9	21779.2	9675.87	24791.9	27096.8				0.716374	0.842174	0.374154	0.958674	1.0478
	26762.6	7992.03	9975.52	24669.1	21019.3				1.03488	0.309042	0.385741	0.953925	0.812789
	23781.5	7640.18	22709.1	21907.6	25972.7				0.9196	0.295436	0.878134	0.84714	1.00433
	28204	11539.2	8600.85	23838	27249.1				1.09061	0.446209	0.332584	0.921787	1.05369
	29794.8	10088.3	7675.76	26747.4	25555.3				1.15213	0.390101	0.296812	1.03429	0.988192
	18469	7543.88	8651.13	27988.7	8532.29				0.714175	0.291713	0.334528	1.08229	0.329933
	30376.9	6761.41	8894.3	19585.9	12320.7				1.17464	0.261455	0.343931	0.757363	0.476427
	16614.9	5237.47	8743.95	25586.1	16575.4				0.642478	0.202526	0.338118	0.989381	0.64095
	30507.9	20666	11379.1	28434.7	19858.3				1.1797	0.799128	0.440018	1.09953	0.767897
	25184.8	20167.8	11174.1	24480.4	23257.4				0.973864	0.779863	0.432089	0.946628	0.899334
	27464.3	15969.7	8900.46	22174.3	21321.3				1.06201	0.617528	0.34417	0.857454	0.824467
	18745.9	17070.1	15128.9	14809.3	26992.5				0.724881	0.660081	0.585016	0.572658	1.04377
	27260.1	16802.8	11433.1	18936.3	17685.6				1.05411	0.649742	0.442102	0.732244	0.683879
	27714.5	21042.1	25935.2	20554.7	9554.04				1.07168	0.813671	1.00288	0.794825	0.369443
	31896.5	18122.3	11552.5	18558.8	13501.8				1.2334	0.700768	0.446722	0.717645	0.522098
	19124	23976.8	19116.1	20203.1	29693.1				0.739501	0.927154	0.739197	0.781229	1.14819
	32509.4	19826.5	20032.4	25416.5	14674.2				1.2571	0.766665	0.774628	0.982824	0.567434
	23217.5	31436	9676.48	23724.9	24306				0.897794	1.21559	0.374178	0.917414	0.939884
	25743.6		11073.1	19056.2	21361.7				0.995472		0.428183	0.736881	0.82603
	24009.5		10417.2	19943.5	18299.4				0.92842		0.402821	0.77119	0.707615
	27324.7		10616.1	22220.1	22968.7				1.05661		0.410512	0.859223	0.888173
	33230.1		10370.2	20062.6	22810.4				1.28497		0.401004	0.775797	0.882051
	26159.5		13707.4	21874.1	22212.4				1.01155		0.530047	0.845843	0.858925
	31927.8			24191	26301				1.23461			0.935436	1.01703
				26196.6	19317.9							1.01299	0.747001
				17343.6								0.670657
				27780								1.07422
Experiment 2	26668.6	14045.6	10821.1	14502.5	17081.5		17899.1		1.48994	0.784713	0.604565	0.810238	0.954323
	20124.8	10538.8	9848.57	11793.6	20554.6				1.12435	0.588792	0.550228	0.658895	1.14836
	24035.1	9081.44	10336.9	17100.5	22364.5				1.34281	0.507369	0.577511	0.955384	1.24948
	15706.9	8890.28	8330.9	20588.3	23921.7				0.877524	0.49669	0.465438	1.15025	1.33648
	15506.4	9919.49	10474.9	15918.2	15465.1				0.866322	0.55419	0.585218	0.889333	0.864017
	16796.7	11295	10568	17285.5	15562.5				0.938409	0.63104	0.590421	0.965718	0.869457
	16773.6	9276.57	11558.4	8543.4	14327.4				0.93712	0.518271	0.645755	0.47731	0.800456
	21764.8	12925	10737.9	12397.4	15897.8				1.21597	0.722105	0.599913	0.69263	0.888192
	20261.5	17921.4	15313.5	19007.8	10715.4				1.13199	1.00125	0.855547	1.06194	0.598657
	25553.3	13150.1	11637.5	12142.7	14247.3				1.42763	0.734684	0.650174	0.678398	0.795981
	17185.8	15617.9	14469.2	12653.7	9791.95				0.960149	0.872553	0.80838	0.706946	0.547065
	21156.8	15044.8	10379	8950.36	10157				1.18201	0.840535	0.579861	0.500046	0.567457
	21097.1	21020.4	12929.5	9678.72	15700				1.17867	1.17439	0.722359	0.540739	0.877139
	18549	16861.2	16980.5	11608.4	13535.1				1.03631	0.942017	0.948682	0.648548	0.756193
	18741	10922.2	9359.98	12579.6	11499.5				1.04704	0.610211	0.522931	0.702809	0.642463
	17201.3	9807.59	10954.9	9654.2	10805				0.961018	0.547939	0.612035	0.539369	0.603662
	12426.1	10774.5	17831.4	15784.3	10001.5				0.694233	0.601959	0.996218	0.88185	0.55877
	10694.2	15759.2	12360.3	13476.2	10854.5				0.597472	0.880446	0.690556	0.7529	0.606426
	13537.6	13040.1	16332.7	13823.9	8175.93				0.756329	0.728535	0.912491	0.772323	0.45678
	15452.8	14288.5	9125.86	13599.4	10221.3				0.86333	0.798284	0.509851	0.75978	0.571052
	17290.8	9935.36	12549	13016.2	7816.2				0.966016	0.555077	0.7011	0.727199	0.436682
	15477.1	10847.5	9635.97	15533.6	5581.92				0.864685	0.606039	0.53835	0.867843	0.311855
	18083.2	10084	14631.4	13755.9	8517.35				1.01029	0.563379	0.817439	0.768526	0.475854
	10369.3	7907.25	14905.7	13613.2	5441.41				0.579318	0.441769	0.832766	0.760554	0.304005
	13595.3	7508.45	12977.4	15001.1	10223.5				0.759552	0.419488	0.725032	0.838093	0.571174
	14497.9	11637.6	11756.9	11681.3	10650.4				0.809982	0.650177	0.656846	0.652621	0.595028
	19054.1	7937.45	10349.9	14195	9704.82				1.06453	0.443456	0.578237	0.793058	0.542197
	16613.8	11554.2	9528.1	13879.5	6424.19				0.928195	0.645518	0.532324	0.775433	0.358912
	14894.2	12402.2	9093.75	18106.7	11784				0.83212	0.692899	0.508057	1.0116	0.658358
	15847	11675.9	12649.9	16294.1	10779.2				0.885353	0.652318	0.706734	0.910335	0.602222
	17140.7	5079.5	11900.2	16852.9	9466.98				0.957629	0.283786	0.664848	0.94155	0.528909
	14831.2	12268.5	9682.37	14717.6	10495.2				0.828603	0.685426	0.540943	0.822256	0.586354
	11120.7	7128.67	8259.56	12659.4	11715.3				0.621302	0.39827	0.461452	0.707264	0.654518
	18341.3	13828	7407.87	12640.6	14710.8				1.02471	0.772553	0.413869	0.706215	0.821874
	14094.2	11645.9	7911.95	12250.2	11232.6				0.787427	0.650643	0.442031	0.684405	0.627555
	21719.7	12996.9	9556.32	11707.1	24474.1				1.21346	0.726122	0.5339	0.654064	1.36734
	19282	12111	6006.44	13430.9	12328.8				1.07726	0.676629	0.335573	0.750366	0.688796
	16649.1	12005.1	11229.9	11115.4	20070.4				0.930166	0.670709	0.627404	0.621005	1.12131
	18030.5	15408.6	10895	12732.9	10715				1.00734	0.860861	0.608689	0.711372	0.598635
	18996.2	15003.1	7521.15	10150.4	12359.4				1.0613	0.838207	0.420198	0.567091	0.690506
	19307	13186.1	11318.9	14883.1	14044.3				1.07866	0.736693	0.632373	0.8315	0.78464
	19297.7	10862.6	9764.67	19510.7	19115.1				1.07814	0.606884	0.545541	1.09004	1.06794
	17922.3	12327		18575.8	13080.9				1.0013	0.688696		1.03781	0.730813
	18291.8	14283.9		17468	24147.2				1.02194	0.798023		0.975918	1.34908
	23859.8	13598		19556.9	11941.6				1.33302	0.759707		1.09262	0.667164
	20217.4	10564.2		15305	11018.9				1.12952	0.590212		0.855071	0.615613
	17683.5	12451.2		18979.4	13141.4				0.987958	0.695635		1.06036	0.734196
	27414	13901.7		19252.4	12750.3				1.53159	0.776674		1.07561	0.712345
				14855.8	14109.2							0.829976	0.788267
				16631.9	10042.3							0.929205	0.56105
					7990.49								0.446419
					8423.07								0.470587
					9498.09								0.530647
					16868.4								0.94242
					13806.4								0.771345
					15079.2								0.842457
					13244.7								0.739968
					17150.6								0.958183
					16484.1								0.920946
					13873.3								0.775085
Experiment 3	20711	14700.6	14597.5	20349	13460		22767.8		0.909661	0.645674	0.641146	0.893762	0.591186
	20242.6	13477	16232.1	19977.5	15276.7				0.889089	0.591931	0.712939	0.877447	0.670978
	21227.9	10373.1	15119.9	18113.3	13821.9				0.932366	0.455605	0.664089	0.795565	0.607079
	23158.6	13801.1	9641.91	17224.6	17145.3				1.01716	0.60617	0.423489	0.756532	0.753049
	15221.8	12570.6	10874.2	18682.3	11451				0.668565	0.55212	0.477614	0.820558	0.502945
	29213.8	23825.5	17655	12623.9	24586.4				1.28312	1.04646	0.775438	0.554464	1.07988
	19328.1	14331.2	12752.1	14331.2	16859.5				0.848923	0.62945	0.560094	0.629449	0.740497
	29889.7	18088.3	13557.1	16581.9	14349.1				1.3128	0.79447	0.59545	0.728306	0.630236
	28340.9	19387.5	16575.9	17263.8	14123.9				1.24478	0.851531	0.728041	0.758257	0.620346
	25255.3	17578.7	13045.1	20533.2	12915.4				1.10926	0.772086	0.572962	0.901853	0.567264
	36184.3	20829.4	13038.1	17257.1	15391				1.58927	0.914861	0.572654	0.757959	0.675998
	29966.5	23268.6	9186.05	16212	14297.2				1.31618	1.02199	0.403467	0.712056	0.627957
	27956.1	16291.8	17859.6	24827.7	18897.7				1.22788	0.715564	0.784423	1.09047	0.830017
	20358	17967.3	14816.9	16152.1	15478.9				0.894157	0.789155	0.650784	0.709429	0.67986
	20819	13686.7	13810.9	18104.7	15148.9				0.914408	0.601143	0.606597	0.795189	0.665365
	22025.4	10236	12097.5	15863.2	14292.1				0.967392	0.44958	0.531342	0.696738	0.627731
	27417	13965.5	13216.8	22619.9	18146.7				1.2042	0.61339	0.580504	0.993504	0.797032
	18547.2	16867.2	14937.9	15613.3	20836.1				0.814624	0.740837	0.656099	0.685764	0.915158
	20916.8	15565.1	14346.2	19501.8	16438.6				0.918699	0.683645	0.630108	0.856554	0.722012
	18038.9	12645.5	14314	17753.3	21899.7				0.792298	0.555411	0.628694	0.779755	0.961871
	12956.6	13587	13260.5	15866.6	18054.3				0.569075	0.596762	0.582422	0.69689	0.792974
	24507.4	14440.3	11860.8	16044	16790.3				1.07641	0.63424	0.520947	0.704681	0.737457
	19696.7	15635.4	8487.81	21184.3	16844.6				0.865113	0.686735	0.372799	0.93045	0.739842
	20496.2	21747.7	12129.3	18191.6	13163.1				0.900229	0.955194	0.532741	0.799004	0.578144
	13497.7	18332.1	9884.43	21680.4	17274.4				0.592842	0.805178	0.434141	0.952239	0.75872
	23391.3	17900.1	9550.67	24872.7	15074.9				1.02739	0.786201	0.419482	1.09245	0.662117
	23148.7	15720.4	15401.5	20375	13200.4				1.01673	0.690468	0.676462	0.894906	0.579783
	22138.7			11054.8					0.972369			0.485544
	27501			10647.5					1.20789			0.467655
	24125.2			13066.3					1.05962			0.573895
	21920.8			13234.2					0.9628			0.581268
	20370.5			16357.2					0.894708			0.718436
				23210.5								1.01944
				12985.1								0.570326
				18216.9								0.800118
