# Supplementary material for: Lipid kinases VPS34 and PIKfyve coordinate a phosphoinositide cascade to regulate retriever-mediated recycling on endosomes
Source: eLife. 2022 Jan 18;11:e69709. doi: 10.7554/eLife.69709 (PMC8816382; doi:10.7554/eLife.69709)
Supplement: Figure 5—figure supplement 1—source data 1. [file elife-69709-fig5-figsupp1-data1.zip]

Archive with 3 entries (3 files):
- Figure 5-figure supplement 1- source data 1/Figure 5-figure supplement 1A-Annotated source data1.tif
- Figure 5-figure supplement 1- source data 1/Figure 5-figure supplement 1A-Source-Data1.tif
- Figure 5-figure supplement 1- source data 1/Figure5-figure supplement 1B.xlsx
