# Supplementary material for: Lipid kinases VPS34 and PIKfyve coordinate a phosphoinositide cascade to regulate retriever-mediated recycling on endosomes
Source: eLife. 2022 Jan 18;11:e69709. doi: 10.7554/eLife.69709 (PMC8816382; doi:10.7554/eLife.69709)
Supplement: Figure 6—source data 1. [file elife-69709-fig6-data1.zip]

Archive with 6 entries (6 files):
- Figure 6-source data 1/Figure 6A-Annotated Source data1.tif
- Figure 6-source data 1/Figure 6A-Annotated Source data2.tif
- Figure 6-source data 1/Figure 6A-Source-Data1.tif
- Figure 6-source data 1/Figure 6A-Source-Data2.tif
- Figure 6-source data 1/Figure 6B.xlsx
- Figure 6-source data 1/Figure 6D.xlsx
