# Supplementary material for: Lipid kinases VPS34 and PIKfyve coordinate a phosphoinositide cascade to regulate retriever-mediated recycling on endosomes
Source: eLife. 2022 Jan 18;11:e69709. doi: 10.7554/eLife.69709 (PMC8816382; doi:10.7554/eLife.69709)
Supplement: Figure 6—figure supplement 2—source data 1. [file elife-69709-fig6-figsupp2-data1.zip]

Archive with 1 entries (1 files):
- Figure 6-figure supplement 2- source data 1/Figure6-figure supplement 2B.xlsx
