# Supplementary material for: Lipid kinases VPS34 and PIKfyve coordinate a phosphoinositide cascade to regulate retriever-mediated recycling on endosomes
Source: eLife. 2022 Jan 18;11:e69709. doi: 10.7554/eLife.69709 (PMC8816382; doi:10.7554/eLife.69709)
Supplement: Figure 7—figure supplement 6—source data 1. [file elife-69709-fig7-figsupp6-data1.zip]

Archive with 7 entries (7 files):
- Figure 7-figure supplement 6- source data 1/Figure 7-figure supplement 6.xlsx
- Figure 7-figure supplement 6- source data 1/Figure 7-figure supplement 6-Source data1.tif
- Figure 7-figure supplement 6- source data 1/Figure 7-figure supplement 6-Source data2.tif
- Figure 7-figure supplement 6- source data 1/Figure 7-figure supplement 6-Source data3.tif
- Figure 7-figure supplement 6- source data 1/Figure 7-figure supplement 6-Source data4.tif
- Figure 7-figure supplement 6- source data 1/Figure 7-figure supplement 6-Source data5.tif
- Figure 7-figure supplement 6- source data 1/Figure 7-figure supplement 6-Source data6.tif
