# Supplementary material for: Lipid kinases VPS34 and PIKfyve coordinate a phosphoinositide cascade to regulate retriever-mediated recycling on endosomes
Source: eLife. 2022 Jan 18;11:e69709. doi: 10.7554/eLife.69709 (PMC8816382; doi:10.7554/eLife.69709)
Supplement: Figure 8—source data 1. [file elife-69709-fig8-data1.zip › Figure 8-source data 1/Figure 8C.xlsx]

## Sheet: Sheet1
Mutation of the putative phosphoinositide binding site impairs COMMD1 localization to VPS35-positive endosomes
Experiment 1	COMMD1 intensity on Vps35				COMMD1 total intensity				% COMMD1 on Vps35 positive ensosomes
	Wild-type	EQE	QAA		Wild-type	EQE	QAA		Wild-type	EQE	QAA
	5077.11	9004.82	11594.8		54121.2	58618	48219.6		9.381	15.3619	24.0458
	8915.05	9605.26	6258.96		46427.9	53974.5	36030.1		19.2019	17.7959	17.3715
	5941.13	12525.6	11609.5		37167.2	62933.1	66047.8		15.9849	19.9031	17.5774
	5667.6	3339.18	11944		35460	36597.6	61384.1		15.9831	9.12405	19.4579
	6985.5	11962.5	5909.43		38899.7	63480.5	40226.7		17.9577	18.8444	14.6903
	7176.31	8465.57	8265.39		41934.6	38163.7	49429.5		17.1131	22.1823	16.7216
	10852.3	2722.66	12729.6		52689.9	26025.2	63490.6		20.5966	10.4617	20.0496
	4840.95	1981.61	10625		24438.7	15751.8	52718.3		19.8085	12.5802	20.1543
	7112.69	8978.33	12196.5		42780	52062.5	80534.7		16.6262	17.2453	15.1443
	7206.1	4584.54	5963.63		47210.1	42417.7	32851.8		15.2639	10.8081	18.1532
	12287.1	9788.38	11718		73106.8	73891.3	34448.6		16.8071	13.247	34.0159
	4703.69	9175.62	9470.95		20449.5	64374.4	60524.9		23.0016	14.2535	15.648
	9950.62	8051.03	6856.45		63229.5	64740	36334.9		15.7373	12.436	18.8702
	6643.49	8795.21	5371.23		25041.3	75500.3	28641.6		26.5301	11.6492	18.7533
	11173.1	6396.1	4379.44		76544.8	73795.6	27002.8		14.5969	8.66733	16.2185
	3427.22	5788.9	6940.09		12501.7	53236.3	50543		27.4139	10.874	13.7311
		7790.75	12622.9			83519.1	63225.7			9.32811	19.9648
			21175.1				100078				21.1585
Experiment 2	COMMD1 intensity on Vps35				COMMD1 total intensity				% COMMD1 on Vps35 positive ensosomes
	Wild-type	EQE	QAA		Wild-type	EQE	QAA		Wild-type	EQE	QAA
	7585.59	6446.25	6198.35		49839.7	42469.3	33433.8		15.22	15.1786	18.5392
	7821.69	11687.9	4329		60434.2	75514.8	28419.9		12.9425	15.4776	15.2323
	11179.3	5989.25	3385.22		41271.8	42066.2	27867.9		27.0869	14.2377	12.1474
	8945.24	3658.52	7005.74		26039.9	31924.3	47821.4		34.3521	11.46	14.6498
	7029.17	3306.45	6020.31		50192.3	15783.3	49549.4		14.0045	20.949	12.1501
	5085.56	11036.3	5740.54		21860.7	53817.5	43646.5		23.2635	20.5069	13.1524
	3787.73	6356.48	6042.58		26928.5	30966.7	53241.3		14.0659	20.5268	11.3494
	5306.27	4032.22	7337.74		34168.6	34658.9	47636.3		15.5297	11.634	15.4037
	11103.8	7440.99	5198		50105.4	47187.4	60405.8		22.1609	15.769	8.60513
	3860.21	3069.47	9218.02		18600.8	32806.9	55801.3		20.7529	9.35617	16.5194
	10598.6		6372.97		74781.2		50933.5		14.1728		12.5123
	11574.3		14855.9		84819.3		93989.2		13.6458		15.806
	6971.15		12155.1		62986.2		71987.7		11.0677		16.885
	17042.8		5645.1		100356		32446.4		16.9823		17.3983
	5160.57		5155.02		38774.1		43714.2		13.3093		11.7925
	6922.8		3885.89		45623.1		29216.6		15.1739		13.3003
	3737.64				35305.2				10.5867
	7970.46				41536.3				19.1891
	9139.12				55110.4				16.5833
	11743.4				54145.1				21.6888
	5823.02				60095.7				9.68958
Experiment 3	COMMD1 intensity on Vps35				COMMD1 total intensity				% COMMD1 on Vps35 positive ensosomes
	Wild-type	EQE	QAA		Wild-type	EQE	QAA		Wild-type	EQE	QAA
	9557.31	4135.18	7273.37		47452.2	31794.1	57049.5		20.1409	13.0061	12.7492
	9627.53	8020.38	2898.96		64164.2	64145.4	17967.1		15.0045	12.5034	16.1348
	7385.52	4978.03	5364.29		56069.6	35633.4	22862		13.172	13.9701	23.4638
	5204.82	5557.07	8693.52		66660.6	33547.8	71705.6		7.80794	16.5646	12.1239
	7760.73	4513.63	6899.2		45125.6	24297.8	43407.1		17.1981	18.5763	15.8942
	2921.81	4272.03	2437.68		27766.9	20374.5	20657.8		10.5226	20.9675	11.8003
	5042.93	4543.94	4771.77		25281.4	23314.2	26854.2		19.9472	19.49	17.7692
	10637	5147.97	6691.55		59377.6	26458	58760.1		17.9142	19.4571	11.3879
	7369.5	3942.17	4865.65		63705.6	21254.1	47985.3		11.5681	18.5478	10.1399
	3227.32	2319.17	2303.78		24111.3	20260.5	19455.4		13.3851	11.4467	11.8413
	4444.69	2706.76	4112.74		25566.1	21990.3	29420.6		17.3851	12.3089	13.9791
	2402.63	6740.6	3745.86		19714.5	73579.9	25455		12.1871	9.16093	14.7156
	5406.92		3664.59		34620.9		25649.8		15.6175		14.287
	5783.23		5544.52		32969.6		46949.8		17.5411		11.8095
	9410.74		11592.2		52166.6		61148.3		18.0398		18.9576
	16845.2		7915.22		62098.2		56690.3		27.1267		13.9622
	11055.4		12898		56707		68134.4		19.4957		18.9302
	8427.57		10668.4		61232.3		73062.9		13.7633		14.6017
	8612.72		2943.38		55029.8		21632.2		15.651		13.6065
			2861.25				20332.7				14.0722
